# Supplementary material for: A Fine-Tuning of the Plant Hormones, Polyamines and Osmolytes by Ectomycorrhizal Fungi Enhances Drought Tolerance in Pedunculate Oak
Source: Int J Mol Sci. 2023 Apr 19;24(8):7510. doi: 10.3390/ijms24087510 (PMC10139069; doi:10.3390/ijms24087510)
Supplement: Supplementary file 1 [file ijms-24-07510-s001.zip]

Archive with 1 entries (1 files):
- ijms-2311407-supplementary.pdf
